# Supplementary material for: Development of a Multiplex Amplification System Using Oxford Nanopore Sequencing for STRs and InDels
Source: Hum Mutat. 2026 Apr 9;2026:6687864. doi: 10.1155/humu/6687864 (PMC13062922; doi:10.1155/humu/6687864)
Supplement: Supplementary file 1 — Supporting Information 1 Table S1: Information on the selection loci of NanoID. Table S2: Primer information of NanoID. Table S3: Run and software analysis summary of the data produced by each flow cell. Table S4: Genotyping results of all case‐type samples. Table S5: Length‐based and sequencing‐based genotyping results of 9948. Table S6: Run and software analysis results of nonhuman and Homo sapiens samples. [file HUMU-2026-6687864-s001.xlsx]

## Sheet: Suppl. Table 1
Suppl. Table 1 Information on the selection loci of NanoID
Position:the physical location of the locus in the Human Genome Reference GRCh38. Motif: uncounted nucleotide tracts < 10 bp are given as specific sequences, and uncounted nucleotide tracts > 10 bp are given as numbers for brevity.
STR	Type	Repeat Region				GRCh38			InDel	Type	Repeat Region			GRCh38
		Chromosome	Position	Motif	Repeat Size (bp)	Genotype	Repeat region Size (bp)				Chromosome	Position	InDel Size(bp)	Reference	Allele
D1S1656	A-STR	chr1	230769616-230769683	[CCTA]n [TCTA]n	4	17	68		rs56113354	Insertion	chr1	44553203	4	-	ATTA
D2S1338	A-STR	chr2	218014859-218014950	[GGAA]n [GGCA]n	4	23	92		rs66493016	Deletion	chr1	61781455-61781460	6	GCTTTC	-
D2S441	A-STR	chr2	68011947-68011994	[TCTA]n	4	12	48		rs34947838	Deletion	chr1	84141993-84141994	2	TT	-
TPOX	A-STR	chr2	1489653-1489684	[AATG]n	4	8	32		rs10562732	Deletion	chr1	111611696-111611699	4	TACA	-
D3S1358	A-STR	chr3	45540739-45540802	[TCTA]n [TCTG]n [TCTA]C	4	16	64		rs10555133	Deletion	chr1	160709188-160709189	2	AA	-
D3S3045	A-STR	chr3	107271167-107271224	[AGAT]n AT [AGAT]n	4	14	58		rs3028599	Insertion	chr1	175189847	6	-	GAGAGA
D4S2366	A-STR	chr4	6483114-6483172	[GATA]n [GATT]n [GATA]n GAC [GATA]n	4	14	59		rs34105738	Insertion	chr1	200069879	2	-	AT
FGA	A-STR	chr4	154587736-154587823	[GGAA]n GGAG[AAAG]n AGAAAAAA [GAAA]n	4	19	88		rs10541877	Deletion	chr2	51282869-51282870	2	CT	-
CSF1PO	A-STR	chr5	150076324-150076375	[ATCT]n	4	13	52		rs3030108	Insertion	chr2	206954406	2	-	AA
D5S818	A-STR	chr5	123775556-123775599	[ATCT]n	4	11	44		rs10535391	Deletion	chr2	234001468-234001470	3	ATT	-
D6S1043	A-STR	chr6	91740225-91740272	[ATCT]n	4	12	48		rs142380122	Deletion	chr3	788459-788466	8	TATTTTTA	-
D6S477	A-STR	chr6	6140394-6140465	[TCTA]n TA [TCTA]n TA [TCTA]n	4	16	72		rs5849187	Insertion	chr3	57077318	2	-	AG
D8S1132	A-STR	Chr8	106316692-106316774	[TCTA]6TCA[TCTA]14	4	20	83		rs59715790	Insertion	chr3	125508913	2	-	AG
D8S1179	A-STR	chr8	124894865-124894916	[TCTA]n [TCTG]n [TCTA]n	4	13	52		rs139940865	Insertion	chr3	151528928	2	-	CT
D9S1122	A-STR	chr9	77073826-77073873	[TAGA]n	4	12	48		rs35052276	Deletion	chr4	55631866-55631867	2	AT	-
D10S1248	A-STR	chr10	129294244-129294295	[GGAA]n	4	13	52		rs59027185	Deletion	chr4	106264414-106264424	11	CTCACAAAAGT	-
D10S1435	A-STR	chr10	2201138-2201181	[TATC]n	4	11	44		rs70954609	Deletion	chr5	19843496-19843500	5	AAGTT	-
TH01	A-STR	chr11	2171088-2171115	[AATG]n	4	7	28		rs56348842	Insertion	chr5	83955426	2	-	AT
vWA	A-STR	chr12	5983977-5984044	[TAGA]11[CAGA]5TAGA	4	16	64		rs35829610	Insertion	chr5	132488170	2	-	TG
D12S391	A-STR	chr12	12297020-12297095	[AGAT]n [AGAC]n [AGAT]n	4	19	76		rs60570384	Insertion	chr5	171410218	2	-	AG
D15S659	A-STR	chr15	46081911-46081966	[TATC]n	4	14	56		rs146109101	Deletion	chr6	25420568-25420570	3	CGA	-
D16S539	A-STR	chr16	86352702-86352745	[GATA]n	4	11	44		rs151142037	Deletion	chr6	62126015-62126025	11	GCAGGGTAGAG	-
D18S51	A-STR	Chr18	63281667-63281738	[AGAA]a	4	18	72		rs4053254	Insertion	chr6	127163706	2	-	AT
D19S253	A-STR	chr19	15617484-15617531	[ATCT]n	4	12	48		rs145041883	Deletion	chr6	155974623-155974625	3	ATG	-
D19S433	A-STR	chr19	29926235-29926298	[CCTT]n CCTA [CCTT]n CTTT [CCTT]n	4	14	64		rs56012194	Deletion	chr7	33973860-33973861	2	TT	-
D20S482	A-STR	chr20	4525692-4525747	[AGAT]n	4	14	56		rs67426579	Deletion	chr7	77203403-77203405	3	GTG	-
Penta D	A-STR	chr21	43636205-43636269	[AAAGA]13	5	13	65		rs3074767	Deletion	chr7	106902248-106902249	2	TT	-
D21S11	A-STR	chr21	19181973-19182099	[TCTA]n [TCTG]n [TCTA]n TA [TCTA]n TCA [TCTA]n TCCATA [TCTA]n	4	29	127		rs36119043	Deletion	chr7	138087315-138087316	2	CT	-
D22S1045	A-STR	chr22	37140287-37140337	[ATT]n ACT [ATT]n	3	16	51		rs34812419	Insertion	chr7	151972505	2	-	TT
DYS19	Y-STR	chrY	9684380-9684443	[TCTA]n CCTA [TCTA]n	4	15	64		rs144650377	Deletion	chr8	655792-655793	2	TC	-
DYS385	Y-STR	chrY	18680632-18680687	[TTTC]n	4	14	56		rs33928328	Deletion	chr8	33487685-33487687	3	GTG	-
DYF387S1	Y-STR	chrY	23785361-23785500	[AAAG]a GTAG [GAAG]b [AAAG]c GAAG [AAAG]d [GAAG]e [AAAG]f	4	33	140		rs79444593	Insertion	chr8	107380134	2	-	CT
DYS389I	Y-STR	chrY	12500448-12500495	[TAGA]n [CAGA]n	4	12	48		rs67365630	Deletion	chr8	140066260-140066262	3	ACT	-
DYS389II	Y-STR	chrY	12500448-12500611	[TAGA]n [CAGA]n N48 [TAGA]n [CAGA]n	4	29	164		rs35464887	Deletion	chr9	20930191-20930194	4	TTTA	-
DYS390	Y-STR	chrY	15163067-15163162	[TAGA]n CAGA [TAGA]n [CAGA]n	4	23	96		rs56110100	Deletion	chr9	91754054-91754056	3	GAC	-
DYS391	Y-STR	chrY	11982089-11982132	[TCTA]n	4	11	44		rs142281120	Deletion	chr9	112404922-112404923	2	AG	-
DYS392	Y-STR	chrY	20471987-20472025	[ATA]n	3	13	39		rs34822234	Deletion	chr10	3135412-3135413	2	CA	-
DYS393	Y-STR	chrY	3263111-3263158	[AGAT]n	4	12	48		rs145635184	Insertion	chr10	45111711	2	-	GG
DYF404S1	Y-STR	chrY	23807934-23808051	[TTTC]n N42 [TTTC]n	4	19	118		rs6143946	Insertion	chr10	61994794	18	-	TGATATAAGCACAGAATT
DYS437	Y-STR	chrY	12346267-12346326	[TCTA]n [TCTG]n [TCTA]n	4	15	60		rs76989317	Deletion	chr10	112384305-112384306	2	TT	-
DYS438	Y-STR	chrY	12825889-12825948	[TTTTC]n	5	12	60		rs34825333	Deletion	chr11	3868193-3868194	2	AA	-
DYS439	Y-STR	chrY	12403517-12403564	[GATA]n	4	12	48		rs34399561	Deletion	chr11	72789069-72789070	2	AC	-
DYS444	Y-STR	chrY	17114310-17114365	[TAGA]n	4	14	56		rs10667259	Insertion	chr11	94489582	2	-	AA
DYS448	Y-STR	chrY	22218923-22219078	[AGAGAT]n N42 [AGAGAT]n	6	19	156		rs139101426	Deletion	chr11	129238794-129238800	7	CATAATT	-
DYS456	Y-STR	chrY	4402919-4402978	[AGAT]n	4	15	60		rs144581522	Deletion	chr12	103899983-103899984	2	CT	-
DYS458	Y-STR	chrY	7999839-7999902	[GAAA]n	4	16	64		rs10623704	Insertion	chr12	129175218	2	-	AA
DYS460	Y-STR	chrY	18888956-18888995	[CTAT]n	4	10	40		rs35453727	Deletion	chr13	27663744-27663746	3	AGA	-
DYS522	Y-STR	chrY	7547585-7547624	[ATAG]n	4	10	40		rs2307807	Deletion	chr13	76509338-76509341	4	TGTT	-
DYS533	Y-STR	chrY	16281349-16281396	[TATC]n	4	12	48		rs56053760	Deletion	chr13	94765881-94765890	10	GCAATCAACT	-
DYS549	Y-STR	chrY	19358338-19358389	[GATA]n	4	13	52		rs33955557	Deletion	chr14	54760990-54760999	10	TGAAAGTGTT	-
DYS557	Y-STR	chrY	21072786-21072889	[TTTC]n TTCTC [TTTC]n TTC [TTTC]n	4	24	104		rs59306401	Deletion	chr14	69285445-69285446	2	AT	-
DYS576	Y-STR	chrY	7185318-7185385	[AAAG]n	4	17	68		rs139530962	Deletion	chr14	85415452-85415453	2	AG	-
DYS593	Y-STR	chrY	16473897-16473956	[AAAAC]n [AAAAT]n	5	12	60		rs10544053	Deletion	chr15	33489937-33489940	4	CTTA	-
DYS596	Y-STR	chrY	8519499-8519594	[GGA]n [GTA]n [GGA]n [GAA]n [(GGA)1(GAA)1]n	6	32	96		rs35615387	Deletion	chr15	80813434-80813435	2	CT	-
DYS635	Y-STR	chrY	12258860-12258951	[TAGA]n [TACA]n [TAGA]n [TACA]n [TAGA]n [TACA]n [TAGA]n	4	23	92		rs71843136	Deletion	chr17	3013983-3013984	2	AG	-
DYS643	Y-STR	chrY	15314132-15314186	[CTTTT]n	5	11	55		rs35105918	Insertion	chr17	69516783	2	-	TT
DYS645	Y-STR	chrY	21166022-21166061	[TGTTT]n	5	8	40		rs34339565	Insertion	chr18	1326065	2	-	AT
Y-GATA-H4	Y-STR	chrY	16631673-16631720	[TCTA]n	4	12	48		rs2307561	Deletion	chr18	26923543-26923548	6	AGTGTT	-
									rs34529638	Deletion	chr19	38504108-38504110	3	CCT	-
									rs61149315	Insertion	chr20	36425561	2	-	AT
									rs11471707	Insertion	chr20	53069729	2	-	AA
									rs771783753	Deletion	chrY	7954745-7954747	3	CAT	-
									rs759551978	Deletion	chrY	19603430-19603433	4	AGAT	-
									Amelogenin	Insertion	chrX	11296918	0	-
										Deletion	chrY	6869908-6869913	6	TCAAGT

## Sheet: Suppl. Table 2
Suppl. Table 2 Primer information of NanoID
[1]the location of the primers in the Human Genome Reference GRCh38.
Locus	Type	Pre-primer position information[1]	Post-primer position information
D1S1656	A-STR	chr1:230769556-230769582	chr1:230769691-230769713
D2S1338	A-STR	chr2:218014812-218014837	chr2:218014951-218014972
D2S441	A-STR	chr2:68011888-68011909	chr2:68011997-68012019
TPOX	A-STR	chr2:1489580-1489601	chr2:1489757-1489779
D3S1358	A-STR	chr3:45540709-45540732	chr3:45540840-45540862
D3S3045	A-STR	chr3:107271138-107271160	chr3:107271249-107271271
D4S2366	A-STR	chr4:6483071-6483097	chr4:6483199-6483226
FGA	A-STR	chr4:154587688-154587712	chr4:154587859-154587888
CSF1PO	A-STR	chr5:150076293-150076317	chr5:150076427-150076451
D5S818	A-STR	chr5:123775486-123775510	chr5:123775621-123775646
D6S1043	A-STR	chr6:91740145-91740167	chr6:91740282-91740305
D6S477	A-STR	chr6:6140362-6140385	chr6:6140492-6140515
D8S1179	A-STR	chr8:124894797-124894815	chr8:124894918-124894944
D9S1122	A-STR	chr9:77073793-77073819	chr9:77073891-77073917
D10S1248	A-STR	chr10:129294165-129294189	chr10:129294299-129294324
D10S1435	A-STR	chr10:2201085-2201104	chr10:2201219-2201239
TH01	A-STR	chr11:2170993-2171015	chr11:2171118-2171141
D12S391	A-STR	chr12:12296994-12297017	chr12:12297120-12297142
D15S659	A-STR	chr15:46081868-46081892	chr15:46081970-46081996
D16S539	A-STR	chr16:86352648-86352670	chr16:86352783-86352806
D19S253	A-STR	chr19:15617425-15617452	chr19:15617553-15617584
D19S433	A-STR	chr19:29926185-29926205	chr19:29926308-29926330
D20S482	A-STR	chr20:4525599-4525620	chr20:4525770-4525792
D21S11	A-STR	chr21:19181946-19181969	chr21:19182120-19182146
D22S1045	A-STR	chr22:37140238-37140260	chr22:37140351-37140374
D8S1132	A-STR	chr8:106316643-106316664	chr8:106316778-106316801
vWA	A-STR	chr12:5983937-5983966	chr12:5984067-5984094
D18S51	A-STR	chr18:63281642-63281666	chr18:63281774-63281802
Penta D	A-STR	chr21:43636162-43636183	chr21:43636324-43636351
DYS19	Y-STR	chrY:9684331-9684353	chrY:9684497-9684528
		chrY:9684349-9684371	chrY:9684496-9684527
		chrY:9684331-9684352	chrY:9684498-9684528
DYS385	Y-STR	chrY:18639683-18639712	chrY:18639773-18639801
DYF387S1	Y-STR	chrY:23785295-23785316	chrY:23785512-23785534
DYS389I	Y-STR	chrY:12500382-12500409	chrY:12500627-12500654
DYS389II	Y-STR	chrY:12500382-12500409	chrY:12500627-12500654
DYS390	Y-STR	chrY:15163036-15163064	chrY:15163167-15163195
		chrY:15163025-15163050	chrY:15163188-15163210
		chrY:15163025-15163051	chrY:15163183-15163203
DYS391	Y-STR	chrY:11982063-11982087	chrY:11982194-11982219
DYS392	Y-STR	chrY:20471938-20471965	chrY:20472057-20472086
DYS393	Y-STR	chrY:3263079-3263103	chrY:3263227-3263261
DYF404S1	Y-STR	chrY:23807901-23807925	chrY:23808073-23808097
		chrY:23807902-23807926	chrY:23808074-23808098
DYS437	Y-STR	chrY:12346198-12346221	chrY:12346328-12346358
DYS438	Y-STR	chrY:12825849-12825875	chrY:12825986-12826009
DYS439	Y-STR	chrY:12403470-12403498	chrY:12403590-12403614
DYS444	Y-STR	chrY:17114257-17114288	chrY:17114383-17114405
DYS448	Y-STR	chrY:22218889-22218912	chrY:22219106-22219128
		chrY:22218890-22218913	chrY:22219098-22219118
		chrY:22218889-22218911	chrY:22219104-22219126
DYS456	Y-STR	chrY:4402890-4402910	chrY:4403025-4403048
DYS458	Y-STR	chrY:7999795-7999817	chrY:7999919-7999942
		chrY:7999786-7999806	chrY:7999960-7999984
		chrY:7999777-7999795	chrY:7999957-7999977
		chrY:7999671-7999690	chrY:7999931-7999952
		chrY:7999788-7999809	chrY:8000057-8000079
DYS460	Y-STR	chrY:18888757-18888778	chrY:18888998-18889020
		chrY:18888758-18888779	chrY:18889025-18889047
		chrY:18888750-18888774	chrY:18889024-18889047
		chrY:18888749-18888773	chrY:18889006-18889031
DYS522	Y-STR	chrY:7547529-7547557	chrY:7547662-7547686
DYS533	Y-STR	chrY:16281305-16281336	chrY:16281406-16281437
DYS549	Y-STR	chrY:19358286-19358313	chrY:19358416-19358440
DYS557	Y-STR	chrY:21072753-21072784	chrY:21072890-21072910
		chrY:21072728-21072756	chrY:21072901-21072927
		chrY:21072735-21072766	chrY:21072909-21072934
DYS576	Y-STR	chrY:7185281-7185302	chrY:7185410-7185434
		chrY:7185262-7185283	chrY:7185414-7185436
		chrY:7185265-7185287	chrY:7185404-7185429
		chrY:7185241-7185263	chrY:7185499-7185522
		chrY:7185278-7185299	chrY:7185555-7185578
DYS593	Y-STR	chrY:16473857-16473877	chrY:16473990-16474011
DYS596	Y-STR	chrY:8519461-8519485	chrY:8519596-8519621
DYS635	Y-STR	chrY:12258817-12258844	chrY:12258952-12258977
DYS643	Y-STR	chrY:15314103-15314125	chrY:15314231-15314254
DYS645	Y-STR	chrY:21165933-21165954	chrY:21166145-21166167
		chrY:21165824-21165846	chrY:21166095-21166117
Y-GATA-H4	Y-STR	chrY:16631638-16631670	chrY:16631756-16631783
rs56113354	InDel	chr1:44553113-44553134	chr1:44553218-44553240
rs66493016	InDel	chr1:61781419-61781441	chr1:61781504-61781526
rs34947838	InDel	chr1:84141888-84141909	chr1:84142007-84142028
rs10562732	InDel	chr1:111611655-111611676	chr1:111611729-111611751
		chr1:111611652-111611673	chr1:111611730-111611751
		chr1:111611603-111611624	chr1:111611701-111611723
rs10555133	InDel	chr1:160709075-160709096	chr1:160709193-160709215
rs3028599	InDel	chr1:175189785-175189806	chr1:175189882-175189904
rs34105738	InDel	chr1:200069771-200069792	chr1:200069896-200069922
rs10541877	InDel	chr2:51282758-51282782	chr2:51282891-51282917
rs3030108	InDel	chr2:206954277-206954297	chr2:206954412-206954435
rs10535391	InDel	chr2:234001356-234001380	chr2:234001488-234001511
rs142380122	InDel	chr3:788390-788414	chr3:788523-788550
rs5849187	InDel	chr3:57077226-57077247	chr3:57077328-57077352
rs59715790	InDel	chr3:125508835-125508856	chr3:125508952-125508975
rs139940865	InDel	chr3:151528828-151528851	chr3:151528961-151528983
rs35052276	InDel	chr4:55631793-55631814	chr4:55631916-55631938
rs59027185	InDel	chr4:106264379-106264400	chr4:106264494-106264516
rs70954609	InDel	chr5:19843474-19843493	chr5:19843595-19843616
rs56348842	InDel	chr5:83955370-83955400	chr5:83955481-83955509
rs35829610	InDel	chr5:132488047-132488068	chr5:132488182-132488204
rs60570384	InDel	chr5:171410134-171410155	chr5:171410237-171410260
rs146109101	InDel	chr6:25420507-25420528	chr6:25420590-25420612
rs151142037	InDel	chr6:62125959-62125980	chr6:62126053-62126075
rs4053254	InDel	chr6:127163626-127163647	chr6:127163763-127163786
rs145041883	InDel	chr6:155974557-155974581	chr6:155974686-155974709
rs56012194	InDel	chr7:33973786-33973807	chr7:33973898-33973920
rs67426579	InDel	chr7:77203364-77203385	chr7:77203494-77203518
rs3074767	InDel	chr7:106902176-106902194	chr7:106902306-106902325
rs36119043	InDel	chr7:138087282-138087303	chr7:138087395-138087418
rs34812419	InDel	chr7:151972394-151972415	chr7:151972507-151972527
rs144650377	InDel	chr8:655726-655748	chr8:655831-655854
rs33928328	InDel	chr8:33487633-33487651	chr8:33487710-33487728
rs79444593	InDel	chr8:107380083-107380105	chr8:107380212-107380234
rs67365630	InDel	chr8:140066219-140066240	chr8:140066339-140066361
rs35464887	InDel	chr9:20930092-20930115	chr9:20930210-20930234
rs56110100	InDel	chr9:91754018-91754038	chr9:91754098-91754118
		chr9:91754022-91754047	chr9:91754104-91754128
		chr9:91754019-91754040	chr9:91754097-91754118
rs142281120	InDel	chr9:112404868-112404892	chr9:112404964-112404989
rs34822234	InDel	chr10:3135388-3135410	chr10:3135511-3135533
rs145635184	InDel	chr10:45111564-45111585	chr10:45111741-45111764
		chr10:45111603-45111623	chr10:45111771-45111794
rs6143946	InDel	chr10:61994705-61994729	chr10:61994809-61994835
rs76989317	InDel	chr10:112384229-112384252	chr10:112384347-112384369
rs34825333	InDel	chr11:3868093-3868115	chr11:3868199-3868222
rs34399561	InDel	chr11:72788932-72788953	chr11:72789071-72789090
		chr11:72788963-72788982	chr11:72789131-72789151
		chr11:72788945-72788965	chr11:72789119-72789143
rs10667259	InDel	chr11:94489560-94489581	chr11:94489638-94489662
rs139101426	InDel	chr11:129238769-129238790	chr11:129238892-129238914
rs144581522	InDel	chr12:103899944-103899967	chr12:103900021-103900042
rs10623704	InDel	chr12:129175101-129175125	chr12:129175228-129175261
rs35453727	InDel	chr13:27663703-27663724	chr13:27663813-27663835
rs2307807	InDel	chr13:76509307-76509330	chr13:76509443-76509467
rs56053760	InDel	chr13:94765827-94765851	chr13:94765930-94765952
		chr13:94765827-94765851	chr13:94765930-94765952
rs33955557	InDel	chr14:54760919-54760940	chr14:54761045-54761067
rs59306401	InDel	chr14:69285372-69285391	chr14:69285506-69285528
rs139530962	InDel	chr14:85415355-85415377	chr14:85415492-85415515
		chr14:85415427-85415448	chr14:85415604-85415626
		chr14:85415401-85415422	chr14:85415575-85415597
rs10544053	InDel	chr15:33489892-33489914	chr15:33489963-33489988
rs35615387	InDel	chr15:80813318-80813346	chr15:80813436-80813459
rs71843136	InDel	chr17:3013953-3013975	chr17:3014032-3014055
		chr17:3013846-3013867	chr17:3014003-3014025
		chr17:3013849-3013869	chr17:3014004-3014026
rs35105918	InDel	chr17:69516701-69516724	chr17:69516837-69516861
rs34339565	InDel	chr18:1326009-1326042	chr18:1326133-1326166
rs2307561	InDel	chr18:26923477-26923500	chr18:26923559-26923589
rs34529638	InDel	chr19:38504033-38504054	chr19:38504121-38504142
rs61149315	InDel	chr20:36425508-36425527	chr20:36425633-36425655
rs11471707	InDel	chr20:53069634-53069655	chr20:53069734-53069756
rs771783753	InDel	chrY:7954699-7954723	chrY:7954768-7954792
rs759551978	InDel	chrY:19603374-19603407	chrY:19603495-19603521
Amel	InDel	chrX:11296874-11296897	chrX:11296958-11296982
		chrY:6869856-6869877	chrY:6869956-6869978

## Sheet: Suppl. Table 3
Suppl. Table 3 Run and software analysis summary of the data produced by each flow cell
Data such as Pore available , Estimated bases, Bases called with Q>9, Percentage of bases called with Q>9, and Reads called are generated by the MinKnow software.
Flow cell. #	Pore available	Estimated bases	Bases called with Q>9	Bases called with Q>9 (%)	Reads called	# of samples
1	1169	8.3 G	5.54 G	0.66747	13299769	20
2	1325	8.42 G	7.35 G	0.872922	16462900	15
3	1456	9.2 G	7.40 G	0.80481	17772321	15
4	1489	10.22 G	8.53 G	0.83458	17395800	15
5	1492	10.43 G	9.71 G	0.931222	20422800	15
6	878	5.96 G	4.9 G	0.822148	12183896	10
7	1487	9.49 G	7.65 G	0.806112	18920609	15
8	1547	12.21 G	10.91 G	0.89353	26712194	15
9	1456	12.29 G	11.33 G	0.921888	27661133	15
10	1516	11.56 G	10.39 G	0.898789	25459109	15
11	1606	11.05 G	9.73 G	0.880543	22693852	15
12	1585	14.02 G	12.35 G	0.880884	28876798	18

## Sheet: Suppl. Table 4
Suppl. Table 4 Genotyping Results of all case-type samples
STR	Count of detected loci	Detection rate	Count of correct loci	Accuracy rate		InDel	Count of detected loci	Detection rate	Count of correct loci	Accuracy rate
D1S1656	112	1	112	1		rs56113354	112	1	112	1
D2S1338	112	1	112	1		rs66493016	112	1	112	1
D2S441	112	1	112	1		rs34947838	112	1	112	1
TPOX	110	0.982143	110	1		rs10562732	112	1	112	1
D3S1358	112	1	112	1		rs10555133	112	1	112	1
D3S3045	112	1	112	1		rs3028599	112	1	112	1
D4S2366	112	1	112	1		rs34105738	112	1	112	1
FGA	112	1	112	1		rs10541877	112	1	112	1
CSF1PO	112	1	112	1		rs3030108	112	1	112	1
D5S818	112	1	112	1		rs10535391	112	1	112	1
D6S1043	112	1	112	1		rs142380122	112	1	112	1
D6S477	112	1	112	1		rs5849187	112	1	112	1
D8S1132	112	1	108	0.964286		rs59715790	112	1	112	1
D8S1179	111	0.991071	111	1		rs139940865	112	1	112	1
D9S1122	112	1	112	1		rs35052276	112	1	112	1
D10S1248	111	0.991071	111	1		rs59027185	112	1	112	1
D10S1435	112	1	112	1		rs70954609	112	1	112	1
TH01	112	1	112	1		rs56348842	112	1	112	1
vWA	110	0.982143	65	0.590909		rs35829610	112	1	112	1
D12S391	112	1	112	1		rs60570384	112	1	112	1
D15S659	112	1	112	1		rs146109101	112	1	112	1
D16S539	112	1	112	1		rs151142037	112	1	112	1
D18S51	108	0.964286	90	0.833333		rs4053254	112	1	112	1
D19S253	111	0.991071	111	1		rs145041883	112	1	112	1
D19S433	112	1	112	1		rs56012194	112	1	112	1
D20S482	110	0.982143	110	1		rs67426579	112	1	112	1
Penta D	112	1	106	0.946429		rs3074767	112	1	112	1
D21S11	112	1	112	1		rs36119043	112	1	112	1
D22S1045	112	1	112	1		rs34812419	112	1	112	1
DYS19	71	1	71	1		rs144650377	112	1	112	1
DYS385	71	1	71	1		rs33928328	112	1	112	1
DYF387S1	48	0.676056	40	0.833333		rs79444593	112	1	112	1
DYS389I	71	1	71	1		rs67365630	112	1	112	1
DYS389II	70	0.985915	70	1		rs35464887	112	1	112	1
DYS390	71	1	71	1		rs56110100	112	1	112	1
DYS391	71	1	71	1		rs142281120	112	1	112	1
DYS392	71	1	71	1		rs34822234	112	1	112	1
DYS393	71	1	71	1		rs145635184	112	1	112	1
DYF404S1	71	1	59	0.830986		rs6143946	112	1	112	1
DYS437	71	1	71	1		rs76989317	112	1	112	1
DYS438	71	1	71	1		rs34825333	112	1	112	1
DYS439	70	0.985915	70	1		rs34399561	112	1	83	0.741071
DYS444	71	1	71	1		rs10667259	112	1	112	1
DYS448	71	1	71	1		rs139101426	112	1	112	1
DYS456	71	1	71	1		rs144581522	112	1	112	1
DYS458	71	1	71	1		rs10623704	112	1	112	1
DYS460	71	1	71	1		rs35453727	112	1	112	1
DYS522	71	1	71	1		rs2307807	112	1	112	1
DYS533	71	1	71	1		rs56053760	112	1	112	1
DYS549	71	1	71	1		rs33955557	112	1	112	1
DYS557	71	1	71	1		rs59306401	112	1	112	1
DYS576	71	1	71	1		rs139530962	112	1	112	1
DYS593	71	1	63	0.887324		rs10544053	112	1	112	1
DYS596	71	1	71	1		rs35615387	112	1	112	1
DYS635	71	1	71	1		rs71843136	112	1	112	1
DYS643	71	1	71	1		rs35105918	112	1	112	1
DYS645	71	1	71	1		rs34339565	112	1	112	1
Y-GATA-H4	71	1	71	1		rs2307561	112	1	112	1
						rs34529638	112	1	112	1
						rs61149315	112	1	112	1
						rs11471707	112	1	112	1
						rs771783753	71	1	71	1
						rs759551978	71	1	71	1
						Amelogenin	111	0.991071	111	1

## Sheet: Suppl. Table 5
Suppl. Table 5 Length-based and Sequencing-based genotyping results of 9948
The Repeats Result and the Sequencing Result are directly generated by STRait Razor v3.0, while the typing result for InDels are directly obtained from CLC Genomics Workbench 24.
Type	Locus	Chromosome	Tping Results of DNA 9948
			Repeats Result	Sequencing Result
STR	Amelogenin	chrX	0	TAGTGTGTTGATTCTTTATCCCAGATGTTTCTCAAGTGGTCCTGATTTTACAGTTCCTACCAC
		chrY	1	TAGTGGGTGGATTCTTCATCCCAAATAAAGTGGTTTCTCAAGTGGTCCCAATTTTACAGTTCCTACCAT
	D1S1656	chr1	14, 17	CCTATCTATCTATCTATCTATCTATCTATCTATCTATCTATCTATCTATCTATCTATCTATCTATCTA, CCTATCTATCTATCTATCTATCTATCTATCTATCTATCTATCTATCTATCTATCTA
	D2S1338	chr2	23	GGAAGGAAGGACGGAAGGAAGGAAGGAAGGAAGGAAGGAAGGAAGGAAGGAAGGAAGGAAGGAAGGCAGGCAGGCAGGCAGGCAGGCAGGCA
	D2S441	chr2	11, 12	TCTATCTATCTATCTATCTATCTATCTATCTATCTATCTATCTA, TCTATCTATCTATCTATCTATCTATCTATCTATCTATCTATCTATCTA
	TPOX	chr2	8, 9	AATGAATGAATGAATGAATGAATGAATGAATG, AATGAATGAATGAATGAATGAATGAATGAATGAATG
	D3S1358	chr3	15, 17	TCTATCTGTCTGTCTATCTATCTATCTATCTATCTATCTATCTATCTATCTATCTATCTA, TCTATCTGTCTGTCTGTCTATCTATCTATCTATCTATCTATCTATCTATCTATCTATCTATCTATCTA
	D3S3045	chr3	12, 14	AGATAGATAGATAGATATAGATAGATAGATAGATAGATAGATAGATAGATAGAT, AGATAGATAGATAGATATAGATAGATAGATAGATAGATAGATAGATAGATAGATAGATAGAT
	D4S2366	chr4	9, 14	GATAGATAGATAGATAGATAGATTGATTGATAGATA, GATAGATAGATAGATAGATAGATAGATAGATAGATAGATAGATAGATTGATTGATA
	FGA	chr4	24, 26	GGAAGGAAGGAGAAAGAAAGAAAGAAAGAAAGAAAGAAAGAAAGAAAGAAAGAAAGAAAGAAAGAAAGAAAGAAAGAGAAAAAAGAAAGAAAGAAA, GGAAGGAAGGAGAAAGAAAGAAAGAAAGAAAGAAAGAAAGAAAGAAAGAAAGAAAGAAAGAAAGAAAGAAAGAAAGAAAGAAAGAGAAAAAAGAAAGAAAGAAA
	CSF1PO	chr5	10, 11	ATCTATCTATCTATCTATCTATCTATCTATCTATCTATCT, ATCTATCTATCTATCTATCTATCTATCTATCTATCTATCTATCT
	D5S818	chr5	11, 13	ATCTATCTATCTATCTATCTATCTATCTATCTATCTATCTATCT, ATCTATCTATCTATCTATCTATCTATCTATCTATCTATCTATCTATCTATCT
	D6S1043	chr6	12	ATCTATCTATCTATCTATCTATCTATCTATCTATCTATCTATCTATCT
	D6S477	chr6	11, 16	TCTATCTATATCTATCTATATCTATCTATCTATCTATCTATCTATCTATCTATCTATCTA, TCTATCTATATCTATCTATATCTATCTGTCTATCTATCTATCTATCTATCTATCTATCTATCTATCTATCTATCTATCTA
	D8S1179	chr8	12, 13	TCTATCTGTCTATCTATCTATCTATCTATCTATCTATCTATCTATCTA, TCTATCTGTCTATCTATCTATCTATCTATCTATCTATCTATCTATCTATCTA
	D9S1122	chr9	12, 15	TAGATAGATAGATAGATAGATAGATAGATAGATAGATAGATAGATAGA, TAGATAGATAGATAGATAGATAGATAGATAGATAGATAGATAGATAGATAGATAGATAGA
	D10S1248	chr10	12, 15	GGAAGGAAGGAAGGAAGGAAGGAAGGAAGGAAGGAAGGAAGGAAGGAA, GGAAGGAAGGAAGGAAGGAAGGAAGGAAGGAAGGAAGGAAGGAAGGAAGGAAGGAAGGAA
	D10S1435	chr10	12, 13	TATCTATCTATCTATCTATCTATCTATCTATCTATCTATCTATCTATC, TATCTATCTATCTATCTATCTATCTATCTATCTATCTATCTATCTATCTATC
	TH01	chr11	6, 9.3	AATGAATGAATGAATGAATGAATGATGAATGAATGAATG, AATGAATGAATGAATGAATGAATG
	D12S391	chr12	18, 24	AGATAGATAGATAGATAGATAGATAGATAGATAGATAGATAGATAGACAGACAGACAGACAGACAGACAGAT, AGATAGATAGATAGATAGATAGATAGATAGATAGATAGATAGATAGATAGATAGACAGACAGACAGACAGACAGACAGACAGACAGACAGACAGAC
	D15S659	chr15	16, 18	TATCTATCTATCTATCTATCTATCTATCTATCTATCTATCTACCTATCTATCTATCTATCTATC, TATCTATCTATCTATCTATCTATCTATCTATCTATCTATCTATCTATCTACCTATCTATCTATCTATCTATC
	D16S539	chr16	11	GATAGATAGATAGATAGATAGATAGATAGATAGATAGATAGATA
	D19S253	chr19	11, 12	ATCTATCTATCTATCTATCTATCTATCTATCTATCTATCTATCT, ATCTATCTATCTATCTATCTATCTATCTATCTATCTATCTATCTATCT
	D19S433	chr19	13, 14	CCTTCCTTCCTTCCTTCCTTCCTTCCTTCCTTCCTTCCTTCCTTCCTACCTTCTTTCCTT, CCTTCCTTCCTTCCTTCCTTCCTTCCTTCCTTCCTTCCTTCCTTCCTTCCTACCTTCTTTCCTT
	D20S482	chr20	13, 14	AGATAGATAGATAGATAGATAGATAGATAGATAGATAGATAGATAGATAGAT, AGATAGATAGATAGATAGATAGATAGATAGATAGATAGATAGATAGATAGATAGAT
	D21S11	chr21	29, 30	TCTATCTATCTATCTATCTATCTATCTGTCTGTCTGTCTGTCTGTCTATCTATCTATATCTATCTATCTATCATCTATCTATCCATATCTATCTATCTATCTATCTATCTATCTATCTATCTATCTATCTA, TCTATCTATCTATCTATCTGTCTGTCTGTCTGTCTGTCTGTCTATCTATCTATATCTATCTATCTATCATCTATCTATCCATATCTATCTATCTATCTATCTATCTATCTATCTATCTATCTATCTA
	D22S1045	chr22	16, 18	ATTATTATTATTATTATTATTATTATTATTATTATTATTACTATTATT, ATTATTATTATTATTATTATTATTATTATTATTATTATTATTATTACTATTATT
	DYS19	chrY	14	TCTATCTATCTATCTATCTATCTATCTATCTATCTATCTATCTACCTATCTATCTATCTA
	DYS385	chrY	11, 14	TTTCTTTCTTTCTTTCTTTCTTTCTTTCTTTCTTTCTTTCTTTCTTTCTTTCTTTC, TTTCTTTCTTTCTTTCTTTCTTTCTTTCTTTCTTTCTTTCTTTC
	DYS389I	chrY	13	TAGATAGATAGATAGATAGATAGATAGATAGATAGATAGACAGACAGACAGA
	DYS389II	chrY	31	TAGATAGATAGATAGATAGATAGATAGATAGATAGATAGACAGACAGACAGATACATAGATAATACAGATGAGAGTTGGATACAGAAGTAGGTATAATGATAGATAGATAGATAGATAGATAGATAGATAGATAGATAGATAGATAGATAGACAGACAGACAGACAGACAGA
	DYS390	chrY	24	TAGATAGATAGATAGACAGATAGATAGATAGATAGATAGATAGATAGATAGATAGATAGATAGACAGACAGACAGACAGACAGACAGACAGACAGA
	DYS391	chrY	10	TCTATCTATCTATCTATCTATCTATCTATCTATCTATCTA
	DYS392	chrY	13	ATAATAATAATAATAATAATAATAATAATAATAATAATA
	DYS393	chrY	13	AGATAGATAGATAGATAGATAGATAGATAGATAGATAGATAGATAGATAGAT
	DYF404S1	chrY	12, 14	TTTCTTTCTTTCTTTCTTTCTTTCTTTCTTTCTTTCTTTCTTTCTTTCTCTCTTTCACTCTTTCTCTTTCTCTCTTTCTCTCTTTCTTCCTTTCTTTCTTTC, TTTCTTTCTTTCTTTCTTTCTTTCTTTCTTTCTTTCTTTCTTTCTTTCTTTCTTTCTCTCTTTCACTCTTTCTCTTTCTCTCTTTCTCTCTTTCTTCCTTTCTTTCTTTC
	DYS437	chrY	15	TCTATCTATCTATCTATCTATCTATCTATCTATCTATCTGTCTGTCTATCTATCTATCTA
	DYS438	chrY	11	TTTTCTTTTCTTTTCTTTTCTTTTCTTTTCTTTTCTTTTCTTTTCTTTTCTTTTC
	DYS439	chrY	12	GATAGATAGATAGATAGATAGATAGATAGATAGATAGATAGATAGATA
	DYS444	chrY	12	TAGATAGATAGATAGATAGATAGATAGATAGATAGATAGATAGATAGA
	DYS448	chrY	19	AGAGATAGAGATAGAGATAGAGATAGAGATAGAGATAGAGATAGAGATAGAGATAGAGATAGAGATATAGAGATAGAGAGATAGAGATAGAGATAGATAGATAGAGAAAGAGATAGAGATAGAGATAGAGATAGAGATAGAGATAGAGATAGAGAT
	DYS456	chrY	17	AGATAGATAGATAGATAGATAGATAGATAGATAGATAGATAGATAGATAGATAGATAGATAGATAGAT
	DYS458	chrY	18	GAAAGAAAGAAAGAAAGAAAGAAAGAAAGAAAGAAAGAAAGAAAGAAAGAAAGAAAGAAAGAAAGAAAGAAA
	DYS460	chrY	11	TTATCTATCTATCTATCTATCTATCTATCTATCTATCTATCTATCTAT
	DYS522	chrY	10	ATAGATAGATAGATAGATAGATAGATAGATAGATAGATAG
	DYS533	chrY	12	TATCTATCTATCTATCTATCTATCTATCTATCTATCTATCTATCTATC
	DYS549	chrY	13	GATAGATAGATAGATAGATAGATAGATAGATAGATAGATAGATAGATAGATA
	DYS557	chrY	16	TTTCTTTCTTTCTTTCTTCTCTTTCTTTCTTTCTTTCTTCTTTCTTTCTTTCTTTCTTTCTTTCTTTCTTTCTTTCTTTCTTTCTTTCTTTCTTTCTTTCTTTC
	DYS576	chrY	16	AAAGAAAGAAAGAAAGAAAGAAAGAAAGAAAGAAAGAAAGAAAGAAAGAAAGAAAGAAAGAAAG
	DYS593	chrY	15	AAAACAAAACAAAATAAAACAAAACAAAACAAAACAAAATAAAATAAAATAAAATAAAATAAAATAAAATAAAAT
	DYS596	chrY	16	GGAGGAGGAGGAGGAGTAGGAGGAGGAGAAGAAGAAGGAGAAGGAGAAGGAGAAGGAGAAGGAGAAGGAGAAGGAGAAGGAGAAGGAGAAGGAGAA
	DYS635	chrY	23	TAGATAGATAGATAGATAGATAGATAGATAGATAGATACATACATAGATAGATACATACATAGATAGATACATACATAGATAGATAGATAGA
	DYS643	chrY	11	CTTTTCTTTTCTTTTCTTTTCTTTTCTTTTCTTTTCTTTTCTTTTCTTTTCTTTT
	DYS645	chrY	8	TGTTTTGTTTTGTTTTGTTTTGTTTTGTTTTGTTTTGTTT
	Y-GATA-H4	chrY	12	TCTATCTATCTATCTATCTATCTATCTATCTATCTATCTATCTATCTA
InDel	rs56113354	chr1	-,-
	rs66493016	chr1	GCTTTC,-
	rs34947838	chr1	-,-
	rs10562732	chr1	TACA,TACA
	rs10555133	chr1	-,-
	rs3028599	chr1	-,-
	rs34105738	chr1	-,-
	rs10541877	chr2	CT,-
	rs3030108	chr2	-,AA
	rs10535391	chr2	-,-
	rs142380122	chr3	-,-
	rs5849187	chr3	-,AG
	rs59715790	chr3	-,AG
	rs139940865	chr3	-,CT
	rs35052276	chr4	AT,-
	rs59027185	chr4	CTCACAAAAGT,-
	rs70954609	chr5	AAGTT,-
	rs56348842	chr5	AT,AT
	rs35829610	chr5	-,TG
	rs60570384	chr5	-,-
	rs146109101	chr6	CGA,CGA
	rs151142037	chr6	GCAGGGTAGAG,GCAGGGTAGAG
	rs4053254	chr6	AT,AT
	rs145041883	chr6	ATG,ATG
	rs56012194	chr7	TT,-
	rs67426579	chr7	GTG,GTG
	rs3074767	chr7	TT,-
	rs36119043	chr7	-,-
	rs34812419	chr7	-,-
	rs144650377	chr8	TC,-
	rs33928328	chr8	-,-
	rs79444593	chr8	-,CT
	rs67365630	chr8	ACT,ACT
	rs35464887	chr9	-,-
	rs56110100	chr9	GAC,-
	rs142281120	chr9	AG,AG
	rs34822234	chr10	-,-
	rs145635184	chr10	-,GG
	rs6143946	chr10	-,TGATATAAGCACAGAATT
	rs76989317	chr10	TT,-
	rs34825333	chr11	AA,AA
	rs34399561	chr11	AC,-
	rs10667259	chr11	-,AA
	rs139101426	chr11	CATAATT,CATAATT
	rs144581522	chr12	-,-
	rs10623704	chr12	AA,AA
	rs35453727	chr13	AGA,-
	rs2307807	chr13	-,-
	rs56053760	chr13	-,-
	rs33955557	chr14	TGAAAGTGTT,TGAAAGTGTT
	rs59306401	chr14	AT,-
	rs139530962	chr14	AG,-
	rs10544053	chr15	CTTA,-
	rs35615387	chr15	CT,-
	rs71843136	chr17	AG,-
	rs35105918	chr17	-,TT
	rs34339565	chr18	-,AT
	rs2307561	chr18	AGTGTT,AGTGTT
	rs34529638	chr19	CCT,-
	rs61149315	chr20	-,-
	rs11471707	chr20	-,AA
	rs771783753	chrY	CAT,CAT
	rs759551978	chrY	AGAT,AGAT

## Sheet: Suppl. Table 6
Suppl. Table 6 Run and software analysis results of non-human and homo sapiens samples
Data such as Total reads, Bases called with Q>9, and Percentage of bases called with Q>9 are generated by the MinKnow software. The Aligned Reads, the percentage of aligned reads, and Loci with reads more than 20 are calculated after typing with STRait Razor v3.0 & CLC Genomics Workbench 24.
sample	MinKNOW			STRait Razor v3.0 & CLC Genomics Workbench 24
	Total reads (k)	Bases called with Q>9	Bases called with Q>9 (%)	Aligned Reads (k)	Aligned reads(%)	Loci with reads more than 20
Cat	12.57	11.563	0.919889	0.592	0.0511978	6
Chick	6.949	6.716	0.96647	0.653	0.0972305	5
Cow	4.41	4.214	0.955556	0.479	0.113669	6
Dog	6.284	6.055	0.963558	0.647	0.106854	4
Duck	4.213	4.002	0.949917	0.5	0.124938	4
E. coli	10.9	9.632	0.88367	0.387	0.0401786	5
Fish	11.03	10.092	0.914959	0.514	0.0509314	4
Horse	5.686	5.486	0.964826	0.874	0.159315	6
Pig	2.012	1.909	0.948807	0.11	0.0576218	1
Rabbit	16.86	15.517	0.920344	0.474	0.0305471	7
Mouse	6.16	5.557	0.90211	0.24	0.0431888	3
Sheep	19.2	17.795	0.926823	1.033	0.05805	6
DNA 9948	1534.22	1488.91	0.970466	611.379	0.410622	117
